# Supplementary material for: Cellular origin of microRNA‐371a‐3p in healthy males based on systematic urogenital tract tissue evaluation
Source: Andrology. 2019 Feb 20;7(4):463–8. doi: 10.1111/andr.12595 (PMC6767197; doi:10.1111/andr.12595)
Supplement: Supplementary file 1 — Table S1 Raw results of the qRT‐PCR analysis of the tissue samples included (both FFPE and frozen). [file ANDR-7-463-s001.xlsx]

## Sheet: Sheet1
weefsel	Ct RNU48	Ct hsa-miR-371a-3p
kidney	22.5312	40	frozen
	21.9664	40	frozen
	22.0661	40	frozen
	22.0349	40	frozen
	22.362	40	frozen
	22.6137	40	frozen
	23.0065	38.9709	frozen
	22.5745	40	FFPE
	22.9456	40	FFPE
	22.2122	40	FFPE
	22.8859	40	FFPE
renal pelvis	23.4551	38.7116	frozen
	22.5234	40	frozen
	22.7412	40	frozen
	22.5314	40	frozen
ureter	23.1088	40	frozen
	21.6981	40	frozen
	21.9502	40	frozen
	22.3106	40	frozen
	22.2635	40	FFPE
	22.5279	40	FFPE
	23.0326	40	FFPE
	23.1155	40	FFPE
	22.6122	40	FFPE
bladder	21.0475	40	frozen
	21.8242	40	frozen
	22.4378	40	FFPE
	22.5557	40	FFPE
prostate gland	21.9471	40	frozen
	21.4952	39.5966	frozen
	22.2269	40	frozen
	21.9721	40	frozen
	22.7834	40	frozen
	22.3298	40	frozen
	22.3572	40	FFPE
	22.4255	40	FFPE
	23.1232	40	FFPE
Cowpers gland	22.2605	40	frozen
urethra	21.6842	40	frozen
	21.6402	40	frozen
	22.5933	40	frozen
	21.7034	40	frozen
	22.2665	40	frozen
	21.8952	39.0087	frozen
	22.2223	40	FFPE
seminal vesicle	22.46	40	frozen
	22.8154	40	frozen
	23.1146	40	frozen
	21.748	40	frozen
	22.2163	40	frozen
	22.3782	40	frozen
	22.3526	40	FFPE
	22.9636	40	FFPE
vas deferens	23.1487	38.4602	frozen
	22.974	40	frozen
	22.9736	40	frozen
	21.1635	40	frozen
	22.4657	40	frozen
	21.7452	38.3656	frozen
	23.0785	40	FFPE
	23.1115	40	FFPE
	23.1436	40	FFPE
epididymis	21.3682	40	frozen
	21.5075	36.345	frozen
	21.1572	40	frozen
	22.0269	36.1989	frozen
	23.4057	34.674	frozen
	22.2137	40	frozen
	21.5182	40	frozen
	22.4985	40	frozen
	21.6351	36.2663	frozen
testes	21.025	29.6413	frozen
	21.4058	28.6679	frozen
	21.794	30.2913	frozen
	21.6793	30.5055	frozen
	22.0933	28.2271	frozen
	21.5816	30.1855	frozen
	21.8335	30.4096	frozen
	21.0258	31.436	frozen
	21.6644	27.8127	frozen
	21.7695	28.2431	frozen
	21.9359	30.1988	frozen
	22.2485	31.9845	frozen
	22.3801	32.5151	frozen
	22.4378	34.1216	FFPE
	22.8658	33.8794	FFPE
	23.0144	35.2123	FFPE
	23.3634	34.5234	FFPE
